# Supplementary material for: Function Prediction of Peptide Toxins with Sequence-Based Multi-Tasking PU Learning Method
Source: Toxins (Basel). 2022 Nov 21;14(11):811. doi: 10.3390/toxins14110811 (PMC9696491; doi:10.3390/toxins14110811)
Supplement: Supplementary file 1 [file toxins-14-00811-s001.zip]

Archive with 1 entries (1 files):
- toxins-1911085-supplementary.pdf
